# Supplementary material for: Preferences for Updates on General Research Results: A Survey of Participants in Genomic Research from Two Institutions
Source: J Pers Med. 2021 May 11;11(5):399. doi: 10.3390/jpm11050399 (PMC8151672; doi:10.3390/jpm11050399)
Supplement: Supplementary file 1 [file jpm-11-00399-s001.zip]

Archive with 2 entries (2 files):
- SupplementaryTable.pdf
- Qualtrics-Survey-Software.pdf
